# Supplementary material for: Is GDF15 a Feasible Biomarker in Sepsis?
Source: Diagnostics (Basel). 2025 Sep 2;15(17):2224. doi: 10.3390/diagnostics15172224 (PMC12428078; doi:10.3390/diagnostics15172224)
Supplement: Supplementary file 1 [file diagnostics-15-02224-s001.zip]

Archive with 1 entries (1 files):
- diagnostics-3770446-SI.pdf
